# Supplementary material for: Optimization of Cavity-Based Negative Images to Boost Docking Enrichment in Virtual Screening
Source: J Chem Inf Model. 2022 Feb 8;62(4):1100–12. doi: 10.1021/acs.jcim.1c01145 (PMC8889583; doi:10.1021/acs.jcim.1c01145)
Supplement: Supplementary file 2 — ci1c01145_si_002.zip [file ci1c01145_si_002.zip]

Archive with 209 entries (189 files):
- ../br-nib_supplement/
- ../br-nib_supplement/initial_nib_models/
- ../br-nib_supplement/initial_nib_models/cox2_nib.mol2
- ../br-nib_supplement/initial_nib_models/rxra_nib.mol2
- ../br-nib_supplement/initial_nib_models/neu_nib.mol2
- ../br-nib_supplement/initial_nib_models/pde5_doublenib.mol2
- ../br-nib_supplement/initial_nib_models/er_nib.mol2
- ../br-nib_supplement/initial_nib_models/pparg_nib.mol2
- ../br-nib_supplement/initial_nib_models/additional_5_dude_sets/
- ../br-nib_supplement/initial_nib_models/additional_5_dude_sets/atk1_nib.mol2
- ../br-nib_supplement/initial_nib_models/additional_5_dude_sets/drd3_nib.mol2
- ../br-nib_supplement/initial_nib_models/additional_5_dude_sets/aces_nib.mol2
- ../br-nib_supplement/initial_nib_models/additional_5_dude_sets/comt_nib.mol2
- ../br-nib_supplement/initial_nib_models/additional_5_dude_sets/fak1_nib.mol2
- ../br-nib_supplement/initial_nib_models/alternative_pparg_2gtk/
- ../br-nib_supplement/initial_nib_models/alternative_pparg_2gtk/pparg_2gtk_nib.mol2
- ../br-nib_supplement/initial_nib_models/DUD_set/
- ../br-nib_supplement/initial_nib_models/DUD_set/mr_nib_DUD.mol2
- ../br-nib_supplement/initial_nib_models/DUD_set/rxra_nib_DUD.mol2
- ../br-nib_supplement/initial_nib_models/DUD_set/pde5_nib_DUD.mol2
- ../br-nib_supplement/initial_nib_models/DUD_set/cox2_nib_DUD.mol2
- ../br-nib_supplement/initial_nib_models/DUD_set/pparg_nib_DUD.mol2
- ../br-nib_supplement/initial_nib_models/DUD_set/er_ag_nib_DUD.mol2
- ../br-nib_supplement/initial_nib_models/DUD_set/er_antag_nib_DUD.mol2
- ../br-nib_supplement/initial_nib_models/mr_nib.mol2
- ../br-nib_supplement/initial_nib_models/MUV_set/
- ../br-nib_supplement/initial_nib_models/MUV_set/s1p1_466set_nib.mol2
- ../br-nib_supplement/initial_nib_models/MUV_set/pka_548set_nib.mol2
- ../br-nib_supplement/initial_nib_models/MUV_set/rho-kinase_644set_nib.mol2
- ../br-nib_supplement/initial_nib_models/MUV_set/hiv_rt_rnase_652set_nib.mol2
- ../br-nib_supplement/initial_nib_models/MUV_set/hsp90_712set_nib.mol2
- ../br-nib_supplement/initial_nib_models/MUV_set/cath_G_832set_nib.mol2
- ../br-nib_supplement/initial_nib_models/MUV_set/FXIa_846set_nib.mol2
- ../br-nib_supplement/initial_nib_models/MUV_set/FXIIa_852set_nib.mol2
- ../br-nib_supplement/initial_nib_models/MUV_set/ephA4_689set_nib.mol2
- ../br-nib_supplement/initial_nib_models/MUV_set/fak1_810set_nib.mol2
- ../br-nib_supplement/initial_nib_models/extrema_set/
- ../br-nib_supplement/initial_nib_models/extrema_set/ar_extrema_nib.mol2
- ../br-nib_supplement/initial_nib_models/extrema_set/hsp90_extrema_nib.mol2
- ../br-nib_supplement/initial_nib_models/extrema_set/aa2ar_extrema_nib.mol2
- ../br-nib_supplement/initial_nib_models/extrema_set/aces_extrema_nib.mol2
- ../br-nib_supplement/initial_nib_models/extrema_set/neu_extrema_nib.mol2
- ../br-nib_supplement/initial_nib_models/DUDE-Z_set/
- ../br-nib_supplement/initial_nib_models/DUDE-Z_set/aa2ar_dudez_nib.mol2
- ../br-nib_supplement/initial_nib_models/DUDE-Z_set/aces_dudez_nib.mol2
- ../br-nib_supplement/initial_nib_models/DUDE-Z_set/ar_dudez_nib.mol2
- ../br-nib_supplement/initial_nib_models/DUDE-Z_set/hsp90_dudez_nib.mol2
- ../br-nib_supplement/initial_nib_models/DUDE-Z_set/neu_dudez_nib.mol2
- ../br-nib_supplement/nib_models_optimized/
- ../br-nib_supplement/nib_models_optimized/cox2_100-100_set_50-50_shaep_esp.mol2
- ../br-nib_supplement/nib_models_optimized/cox2_100-100_set_onlyshape.mol2
- ../br-nib_supplement/nib_models_optimized/cox2_70-30_set_50-50_shape_esp.mol2
- ../br-nib_supplement/nib_models_optimized/cox2_10-90_set_50-50_shape_esp.mol2
- ../br-nib_supplement/nib_models_optimized/cox2_10-90_set_onlyshape.mol2
- ../br-nib_supplement/nib_models_optimized/cox2_70-30_set_onlyshape.mol2
- ../br-nib_supplement/nib_models_optimized/rxra_100-100_set_50-50_shape_esp.mol2
- ../br-nib_supplement/nib_models_optimized/rxra_100-100_set_onlyshape.mol2
- ../br-nib_supplement/nib_models_optimized/rxra_70-30_set_50-50_shape_esp.mol2
- ../br-nib_supplement/nib_models_optimized/rxra_70-30_set_onlyshape.mol2
- ../br-nib_supplement/nib_models_optimized/rxra_10-90_set_50-50_shape_esp.mol2
- ../br-nib_supplement/nib_models_optimized/rxra_10-90_set_onlyshape.mol2
- ../br-nib_supplement/nib_models_optimized/mr_100-100_set_50-50_shape_esp.mol2
- ../br-nib_supplement/nib_models_optimized/mr_70-30_set_50-50_shape_esp.mol2
- ../br-nib_supplement/nib_models_optimized/mr_100-100_set_onlyshape.mol2
- ../br-nib_supplement/nib_models_optimized/mr_70-30_set_onlyshape.mol2
- ../br-nib_supplement/nib_models_optimized/mr_10-90_set_50-50_shape_esp.mol2
- ../br-nib_supplement/nib_models_optimized/mr_10-90_set_onlyshape.mol2
- ../br-nib_supplement/nib_models_optimized/neu_100-100_set_50-50_shape_esp.mol2
- ../br-nib_supplement/nib_models_optimized/neu_100-100_set_onlyshape.mol2
- ../br-nib_supplement/nib_models_optimized/neu_70-30_set_50-50_shape_esp.mol2
- ../br-nib_supplement/nib_models_optimized/neu_70-30_set_onlyshape.mol2
- ../br-nib_supplement/nib_models_optimized/neu_10-90_set_50-50_shape_esp.mol2
- ../br-nib_supplement/nib_models_optimized/neu_10-90_set_onlyshape.mol2
- ../br-nib_supplement/nib_models_optimized/pde5_100-100_set_50-50_shape_esp.mol2
- ../br-nib_supplement/nib_models_optimized/pde5_70-30_set_50-50_shape_esp.mol2
- ../br-nib_supplement/nib_models_optimized/pde5_70-30_set_onlyshape.mol2
- ../br-nib_supplement/nib_models_optimized/pde5_10-90_set_50-50_shape_esp.mol2
- ../br-nib_supplement/nib_models_optimized/pde5_10-90_set_onlyshape.mol2
- ../br-nib_supplement/nib_models_optimized/pde5_100-100_set_onlyshape.mol2
- ../br-nib_supplement/nib_models_optimized/er_100-100_set_50-50_shape_esp.mol2
- ../br-nib_supplement/nib_models_optimized/er_100-100_set_onlyshape.mol2
- ../br-nib_supplement/nib_models_optimized/er_70-30_set_50-50_shape_esp.mol2
- ../br-nib_supplement/nib_models_optimized/er_70-30_set_onlyshape.mol2
- ../br-nib_supplement/nib_models_optimized/er_10-90_set_50-50_shape_esp.mol2
- ../br-nib_supplement/nib_models_optimized/pparg_100-100_set_50-50_shape_esp.mol2
- ../br-nib_supplement/nib_models_optimized/pparg_70-30_set_50-50_shape_esp.mol2
- ../br-nib_supplement/nib_models_optimized/pparg_70-30_set_onlyshape.mol2
- ../br-nib_supplement/nib_models_optimized/pparg_10-90_set_50-50_shape_esp.mol2
- ../br-nib_supplement/nib_models_optimized/pparg_10-90_set_onlyshape.mol2
- ../br-nib_supplement/nib_models_optimized/pparg_100-100_set_onlyshape.mol2
- ../br-nib_supplement/nib_models_optimized/er_10-90_set_onlyshape.mol2
- ../br-nib_supplement/nib_models_optimized/additional_5_dude_sets/
- ../br-nib_supplement/nib_models_optimized/additional_5_dude_sets/fak1_70-30_set_50-50_shape_esp.mol2
- ../br-nib_supplement/nib_models_optimized/additional_5_dude_sets/drd3_70-30_set_50-50_shape_esp.mol2
- ../br-nib_supplement/nib_models_optimized/additional_5_dude_sets/aces_70-30_set_50-50_shape_esp.mol2
- ../br-nib_supplement/nib_models_optimized/additional_5_dude_sets/akt1_70-30_set_50-50_shape_esp.mol2
- ../br-nib_supplement/nib_models_optimized/additional_5_dude_sets/comt_70-30_set_50-50_shaep_esp.mol2
- ../br-nib_supplement/nib_models_optimized/alternative_pparg_2gtk/
- ../br-nib_supplement/nib_models_optimized/alternative_pparg_2gtk/pparg_70-30_set_50-50_shape-esp.mol2
- ../br-nib_supplement/nib_models_optimized/alternative_pparg_2gtk/pparg_70-30_set_onlyshape.mol2
- ../br-nib_supplement/nib_models_optimized/DUD_set/
- ../br-nib_supplement/nib_models_optimized/DUD_set/er_100-100_set_50-50_shaep_esp_DUD.mol2
- ../br-nib_supplement/nib_models_optimized/DUD_set/er_antag_100-100_set_50-50_shape_esp_DUD.mol2
- ../br-nib_supplement/nib_models_optimized/DUD_set/pparg_100-100_set_50-50_shape_esp_DUD.mol2
- ../br-nib_supplement/nib_models_optimized/DUD_set/pde5_100-100_set_50-50_shape_esp_DUD.mol2
- ../br-nib_supplement/nib_models_optimized/DUD_set/rxra_100-100_set_50-50_shape_esp_DUD.mol2
- ../br-nib_supplement/nib_models_optimized/DUD_set/cox2_100-100_set_50-50_shape_esp_DUD.mol2
- ../br-nib_supplement/nib_models_optimized/DUD_set/mr_100-100_set_50-50_shape_esp_DUD.mol2
- ../br-nib_supplement/nib_models_optimized/MUV_set/
- ../br-nib_supplement/nib_models_optimized/MUV_set/s1p1_466set_optimized.mol2
- ../br-nib_supplement/nib_models_optimized/MUV_set/pka_548set_optimized.mol2
- ../br-nib_supplement/nib_models_optimized/MUV_set/rho-kinase_644set_optimized.mol2
- ../br-nib_supplement/nib_models_optimized/MUV_set/hiv_rt_rnase_652set_optimized.mol2
- ../br-nib_supplement/nib_models_optimized/MUV_set/hsp90_712set_optimized.mol2
- ../br-nib_supplement/nib_models_optimized/MUV_set/cath_G_832set_optimized.mol2
- ../br-nib_supplement/nib_models_optimized/MUV_set/FXIa_846set_optimized.mol2
- ../br-nib_supplement/nib_models_optimized/MUV_set/FXIIa_852set_optimized.mol2
- ../br-nib_supplement/nib_models_optimized/MUV_set/ephA4_689set_optimized.mol2
- ../br-nib_supplement/nib_models_optimized/MUV_set/fak1_810set_optimized.mol2
- ../br-nib_supplement/nib_models_optimized/extrema_set/
- ../br-nib_supplement/nib_models_optimized/extrema_set/ar_extrema_optimized.mol2
- ../br-nib_supplement/nib_models_optimized/extrema_set/hsp90_extrema_optimized.mol2
- ../br-nib_supplement/nib_models_optimized/extrema_set/aa2ar_extrema_optimized.mol2
- ../br-nib_supplement/nib_models_optimized/extrema_set/aces_extrema_optimized.mol2
- ../br-nib_supplement/nib_models_optimized/extrema_set/neu_extrema_optimized.mol2
- ../br-nib_supplement/nib_models_optimized/DUDE-Z_set/
- ../br-nib_supplement/nib_models_optimized/DUDE-Z_set/hsp90_dudez_optimized.mol2
- ../br-nib_supplement/nib_models_optimized/DUDE-Z_set/ar_dudez_optimized.mol2
- ../br-nib_supplement/nib_models_optimized/DUDE-Z_set/aa2ar_dudez_optimized.mol2
- ../br-nib_supplement/nib_models_optimized/DUDE-Z_set/aces_dudez_optimized.mol2
- ../br-nib_supplement/nib_models_optimized/DUDE-Z_set/neu_dudez_optimized.mol2
- ../br-nib_supplement/validation_sets/
- ../br-nib_supplement/validation_sets/mr_1-50μM_random_actives.smi
- ../br-nib_supplement/validation_sets/mr_less50μM_random_actives.smi
- ../br-nib_supplement/validation_sets/mr_less1μM_random_actives.smi
- ../br-nib_supplement/validation_sets/neu_less50μM_20_random_actives.smi
- ../br-nib_supplement/validation_sets/neu_less1μM_20_random_actives.smi
- ../br-nib_supplement/validation_sets/neu_1-50μM_20_random_actives.smi
- ../br-nib_supplement/validation_sets/specsnames.txt
- ../br-nib_supplement/mols_namelist/
- ../br-nib_supplement/mols_namelist/rxra_full.txt
- ../br-nib_supplement/mols_namelist/rxra_70_set.txt
- ../br-nib_supplement/mols_namelist/rxra_30_set.txt
- ../br-nib_supplement/mols_namelist/rxra_10_set.txt
- ../br-nib_supplement/mols_namelist/rxra_90_set.txt
- ../br-nib_supplement/mols_namelist/cox2_full_set.txt
- ../br-nib_supplement/mols_namelist/cox2_70_set.txt
- ../br-nib_supplement/mols_namelist/cox2_30_set.txt
- ../br-nib_supplement/mols_namelist/cox2_10_set.txt
- ../br-nib_supplement/mols_namelist/cox2_90_set.txt
- ../br-nib_supplement/mols_namelist/mr_full_set.txt
- ../br-nib_supplement/mols_namelist/mr_70_set.txt
- ../br-nib_supplement/mols_namelist/mr_30_set.txt
- ../br-nib_supplement/mols_namelist/mr_10_set.txt
- ../br-nib_supplement/mols_namelist/mr_90_set.txt
- ../br-nib_supplement/mols_namelist/neu_full_set.txt
- ../br-nib_supplement/mols_namelist/neu_70_set.txt
- ../br-nib_supplement/mols_namelist/neu_30_set.txt
- ../br-nib_supplement/mols_namelist/neu_10_set.txt
- ../br-nib_supplement/mols_namelist/neu_90_set.txt
- ../br-nib_supplement/mols_namelist/pde5_70_set.txt
- ../br-nib_supplement/mols_namelist/pde5_30_set.txt
- ../br-nib_supplement/mols_namelist/pde5_10_set.txt
- ../br-nib_supplement/mols_namelist/pde5_90_set.txt
- ../br-nib_supplement/mols_namelist/pde5_full_set.txt
- ../br-nib_supplement/mols_namelist/er_full_set.txt
- ../br-nib_supplement/mols_namelist/er_70_set.txt
- ../br-nib_supplement/mols_namelist/er_30_set.txt
- ../br-nib_supplement/mols_namelist/er_10_set.txt
- ../br-nib_supplement/mols_namelist/er_90_set.txt
- ../br-nib_supplement/mols_namelist/pparg_full_set.txt
- ../br-nib_supplement/mols_namelist/pparg_70_set.txt
- ../br-nib_supplement/mols_namelist/pparg_30_set.txt
- ../br-nib_supplement/mols_namelist/pparg_10_set.txt
- ../br-nib_supplement/mols_namelist/pparg_90_set.txt
- ../br-nib_supplement/mols_namelist/additional_5_dude_sets/
- ../br-nib_supplement/mols_namelist/additional_5_dude_sets/comt_30_set.txt
- ../br-nib_supplement/mols_namelist/additional_5_dude_sets/comt_70_set.txt
- ../br-nib_supplement/mols_namelist/additional_5_dude_sets/fak1_70_set.txt
- ../br-nib_supplement/mols_namelist/additional_5_dude_sets/fak1_30_set.txt
- ../br-nib_supplement/mols_namelist/additional_5_dude_sets/akt1_30_set.txt
- ../br-nib_supplement/mols_namelist/additional_5_dude_sets/akt1_70_set.txt
- ../br-nib_supplement/mols_namelist/additional_5_dude_sets/drd3_70_set.txt
- ../br-nib_supplement/mols_namelist/additional_5_dude_sets/drd3_30_set.txt
- ../br-nib_supplement/mols_namelist/additional_5_dude_sets/aces_70_set.txt
- ../br-nib_supplement/mols_namelist/additional_5_dude_sets/aces_30_set.txt
- ../br-nib_supplement/mols_namelist/DUDE-Z/
- ../br-nib_supplement/mols_namelist/DUDE-Z/aa2ar_70_set.txt
- ../br-nib_supplement/mols_namelist/DUDE-Z/aa2ar_30_set.txt
- ../br-nib_supplement/mols_namelist/DUDE-Z/neu_70_set.txt
- ../br-nib_supplement/mols_namelist/DUDE-Z/neu_30_set.txt
- ../br-nib_supplement/mols_namelist/DUDE-Z/aces_70_set.txt
- ../br-nib_supplement/mols_namelist/DUDE-Z/aces_30_set.txt
- ../br-nib_supplement/mols_namelist/DUDE-Z/hsp90_70_set.txt
- ../br-nib_supplement/mols_namelist/DUDE-Z/hsp90_30_set.txt
- ../br-nib_supplement/mols_namelist/DUDE-Z/ar_70_set.txt
- ../br-nib_supplement/mols_namelist/DUDE-Z/ar_30_set.txt
- ../br-nib_supplement/mols_namelist/extrema/
- ../br-nib_supplement/mols_namelist/extrema/neu_30_set.txt
- ../br-nib_supplement/mols_namelist/extrema/aces_70_set.txt
- ../br-nib_supplement/mols_namelist/extrema/aces_30_set.txt
- ../br-nib_supplement/mols_namelist/extrema/aa2ar_70_set.txt
- ../br-nib_supplement/mols_namelist/extrema/aa2ar_30_set.txt
- ../br-nib_supplement/mols_namelist/extrema/hsp90_70_set.txt
- ../br-nib_supplement/mols_namelist/extrema/hsp90_30_set.txt
- ../br-nib_supplement/mols_namelist/extrema/ar_70_set.txt
- ../br-nib_supplement/mols_namelist/extrema/ar_30_set.txt
- ../br-nib_supplement/mols_namelist/extrema/neu_70_set.txt
- ../br-nib_supplement/README
